# Supplementary material for: The Combined Effects of Dietary Diversity and Frailty on Mortality in Older Taiwanese People
Source: Nutrients. 2022 Sep 16;14(18):3825. doi: 10.3390/nu14183825 (PMC9502423; doi:10.3390/nu14183825)
Supplement: Supplementary file 1 [file nutrients-14-03825-s001.zip]

Archive with 1 entries (1 files):
- nutrients-1870536-supplementary.pdf
